# Supplementary material for: Identifying pastoral and plant products in local and imported pottery in Early Bronze Age southeastern Arabia
Source: PLoS One. 2025 Jun 11;20(6):e0324661. doi: 10.1371/journal.pone.0324661 (PMC12157666; doi:10.1371/journal.pone.0324661)
Supplement: S4 File — (CSV) [file pone.0324661.s004.csv]

Sample_ID	Site_name	Sherd_or_other_analysis_number	Context_or_ID	Square	Additional_contextual_info	Vessel_origin	Type	Sub_type	Cultural_period	Period	Period_grouping	Period_subgrouping	Additional_period_notes	Rim_base_body	Vessel_form	Individual_BSJ	Vessel_Notes	Extraction_type	Lipid_concentration	P/S_ratio	C181/C18	Compounds_present	Range_Fatty_acids	Dominant_Fatty_acids	Branched_Fatty_acids	Unsaturated_Fatty_acids	Diacids	Sulphur	Hydroxy and dihydroxy acids	N-alkanes	ACL	CPI	Paq	Ketones	Solvent_extraction	Total Lipid Extract	Compounds_detected	Interpretation (acidified methanol and solvent extracts)	d13C14	d13C16	d13C18	d13C20	bigdelta	Interpretation	Cumulative interpretation
HIA02AE	Hili 8	A0002	2898 UF1348			Mesopotamian	Mesopotamian		Hafit	Ia-b	Hafit-Early UAN	Hafit		Body	Pot			acidified methanol	4028.6	1.8		FAs, BrFAs, UFAs, Diacids	C12-C26	C16, C14, C18	C14, C15, C17	C16:1, C18:1, C22:1	C9	N	N	N				N	yes	16	FAs(C12:0, C14:0, C16:0, C18:0) UFAs (C16:1, C18:1), cholesterol deriv., MAGs (M16, M18), DAGs(D32,D34, D36), TAGS(trace)	degraded animal fats	-23	-20.1	-22.7		-2.6	Ruminant adipose	Degraded animal fats (ruminant adipose)
HIA07AE	Hili 8	A0007	2878 UF1320			Mesopotamian	Mesopotamian		Hafit	Ib	Hafit-Early UAN	Late Hafit		Body	Pot			acidified methanol	5265.2	1.1		FAs, BrFAs, UFAs, Diacids	C12-C24	C16, C18, C14	C14, C15, C17	C16:1, C18:1, C22:1	C9	N	N	N				N	yes	9	FAs(C16:0, C18:0), UFAs (C16:1, C18:1), cholesterol deriv., MAGs (C16, 18), DAGs(D32, D34, D36), TAGS(trace)	degraded animal fats	-23.5	-22	-21.2		0.8	Non-ruminant/Marine?	Degraded animal fats (marine?)
HIA10AE	Hili 8	A0010	2679 UF895			Local	SR-HI		Hafit	Ib	Hafit-Early UAN	Late Hafit		Body	Globular jar			acidified methanol	391.1	2.6		FAs, BrFAs, UFAs, Diacids	C12-C24	C16, C14, C18	C13? C14, C15, C17	C16:1, C18:1, C22:1	C9	N	N	N				N	yes	4	uninterpretable	degraded animal fats	-26.5	-25.9	-30.1		-4.3	Dairy	Degraded animal fats (dairy)
HIA11AE	Hili 8	A0011	2678 UF893			Local	SR-HI		Hafit	Ib	Hafit-Early UAN	Late Hafit		Body	Globular jar			acidified methanol	249	3.9		FAs, BrFAs, UFAs, Diacids	C12-C24	C16, C14, C18	C14, C15, C17	C16:1, C18:1, C22:1	C9	N	N	N				N	yes	4	uninterpretable	degraded animal fats		-23.5	-25.27		-1.8	Ruminant adipose	Degraded animal fats (ruminant adipose)
HIA12AE	Hili 8	A0012	2571 UF829b			Mesopotamian	Mesopotamian		Hafit	I	Hafit-Early UAN	Hafit		Body	Pot			acidified methanol	96	2.9		FAs, BrFAs, UFAs, Diacids	C12-C26	C16, C14, C18	C14, C15, C17	C16:1, C18:1, C22:1	C9	N	N	N				N				degraded animal fats	-27	-25.8	-26.1		-0.3	Ruminant adipose/Non-ruminant	Degraded animal fats (ruminant adipose/non-ruminant)
HIA14AE	Hili 8	A0014	2885 UF1320			Mesopotamian	Mesopotamian		Hafit	I	Hafit-Early UAN	Hafit		Body	Pot			acidified methanol	4324.2	1.7		FAs, BrFAs, UFAs, Diacids	C12-C26	C16, C18, C14	C14, C15, C17	C16:1, C18:1, C22:1	C9	N	N	N				N	yes	6	FAs(C16:0, C18:0), MAGs (M16, M18), cholesterol deriv., DAGS(trace), TAGs (trace)	degraded animal fats	-19.3	-17.2	-21.9		-4.8	Dairy	Degraded animal fats (dairy)
HIA15AE	Hili 8	A0015	2567 UF820			Mesopotamian	Mesopotamian		Hafit	I	Hafit-Early UAN	Hafit		Body	Pot			acidified methanol	2255.8	1.5		FAs, BrFAs, UFAs, Diacids	C12-C26	C16, C18, C14	C14, C15, C17	C16:1, C18:1, C22:1	C9	N	N	N				N	yes	7	FAs(C16:0, C18:0), MAGs (M16, M18), cholesterol deriv., DAGS(trace), TAGs (trace)	degraded animal fats	-24.8	-25	-28.7		-3.7	Dairy	Degraded animal fats (dairy)
HIA26AE	Hili 8	A0026	2867 UF1345			Local	SR-HI		UAN	IIa-b	Hafit-Early UAN	Early UAN		Body	ND			acidified methanol	171.2	3.1		FAs, BrFAs, UFAs, Diacids	C12-C24	C16, C14, C18	C15, C17	C16:1, C18:1	C9	N	N	N				N				degraded animal fats							Degraded animal fats
HIA42AE	Hili 8	A0042	1764 UF177			Regional	FR-OM		UAN	IIc2-d	Mid UAN	Mid UAN		Body	Pot			acidified methanol	182.4	1.7		FAs, BrFAs, UFAs, Diacids	C12-C28	C16, C18, C14	C14, C15, C17	C16:1, C18:1, C22:1	N	Y	N	N				N				degraded animal fats							Degraded animal fats
HIA43AE	Hili 8	A0043	3097 UF23			Local	SR-HI		UAN	IIf	Late UAN	Late UAN		Body	ND			acidified methanol	35.2	2.3		FAs, BrFAs, UFAs, Diacids, n-alkanes	C12-C26	C16, C14, C18	C15, C17	C16:1, C18:1, C22:1	C9	N	N	No clear distribution	n/d	n/d		N				degraded animal fats		-26.7	-28		-1.4	Ruminant adipose	Degraded animal fats (ruminant adipose)
HIA47AE	Hili 8	A0047	600 UF23			Indus	Indus		UAN	IIf	Late UAN	Late UAN		Body	BSJ			acidified methanol	145.9	3.4		FAs, BrFAs, UFAs, Diacids	C12-C26	C16, C14, C18	C14, C15, C17	C16:1, C18:1, C22:1	C9	N	N	N	N			N	yes	trace	uninterpretable	degraded animal fats	-25	-23.7	-25.2		-1.4	Ruminant adipose	Degraded animal fats (ruminant adipose)
HIA74AE	Hili 8	A0074	2499 UF742			Indus	Indus		UAN	IIf	Late UAN	Late UAN		Body	BSJ			acidified methanol	81.6	2.6		FAs, BrFAs, UFAs, Diacids	C12-C26	C16, C14, C18	C14, C15, C17	C16:1, C18:1, C22:1	C9	N	N	N	N			N	yes	trace	uninterpretable	degraded animal fats	-25.9	-25.9	-26.3		-0.4	Ruminant adipose/Non-ruminant	Degraded animal fats (ruminant adipose/non-ruminant)
HNA76AE	Hili North Tomb A	A0076	V77			Mesopotamian	Mesopotamian		UAN	IIf	Late UAN	Late UAN		Body	Bottle			acidified methanol	60.5	2.4		FAs, BrFAs, UFAs, Diacids	C12-C26	C16, C14, C18	C14, C15, C17	C16:1, C18:1, C22:1	C9	N	N	N	N			N				degraded animal fats							Degraded animal fats
HIA121AE	Hili 8	A0121	3098 UF23			Local	SR-HI		UAN	IIf	Late UAN	Late UAN		Body	ND			acidified methanol	38.2	2.2		FAs, BrFAs, UFAs, Diacids, n-alkanes	C12-C26	C16, C14, C18	C14, C15, C17	C16:1, C18:1, C22:1	C9	N	N	No clear distribution	n/d	n/d		N				degraded animal fats							Degraded animal fats
HIA122AE	Hili 8	A0122	3099 UF23			Local	SR-HI		UAN	IIf	Late UAN	Late UAN		Body	ND			acidified methanol	99.5	1.1		FAs, BrFAs, UFAs, Diacids, n-alkanes	C12-C26	C16, C18, C14	C14, C15, C17	C16:1, C18:1, C22:1	C9	N	N	No clear distribution	n/d	n/d		N				degraded animal fats							Degraded animal fats
HIA123AE	Hili 8	A0123	3100 UF23			Local	SR-HI		UAN	IIf	Late UAN	Late UAN		Body	ND			acidified methanol	63	2.7		FAs, BrFAs, UFAs, Diacids, dihydroxy acids, n-alkanes	C12-C26	C16, C18, C14	C14, C15, C17	C16:1, C18:1, C22:1	C9	N	Y	Odd chain only, maximizing at C25	27.3	n/d	0.3	N				degraded animal fats + plant wax?							Degraded animal fats + plant product?
HIA126AE	Hili 8	A0126	no n. UF23			Local	SR-HI		UAN	IIf	Late UAN	Late UAN		Body	Globular jar			acidified methanol	73.9	3.3		FAs, BrFAs, UFAs, Diacids, n-alkanes	C12-C26	C16, C18, C14	C14, C15, C17	C16:1, C18:1, C22:1	C9	N	N	Odd chain only, maximizing at C27	27.4	n/d		N	yes	trace	uninterpretable	degraded animal fats + plant wax?		-25.7	-27.9		-2.3	Ruminant adipose	Degraded animal fats (ruminant adipose) + plant product?
HIA127AE	Hili 8	A0127	3102 UF23			Local	SR-HI		UAN	IIf	Late UAN	Late UAN		Body	ND			acidified methanol	78.6	3.1		FAs, BrFAs, UFAs, Diacids, n-alkanes	C12-C26	C16, C14, C18	C14, C15, C17	C16:1, C18:1, C22:1	C9	N	N	Odd chain only, mazimizing at C29	27.7	n/d		N	yes	trace	uninterpretable	degraded animal fats + plant wax?							Degraded animal fats + plant product?
HIA129AE	Hili 8	A0129	571 UF23			Local	SR-HI		UAN	IIf	Late UAN	Late UAN		Body	ND			acidified methanol	50.1	2		FAs, BrFAs, UFAs, Diacids, n-alkanes	C12-C26	C16, C18, C14	C14, C15, C17	C16:1, C18:1, C22:1	C9	N	N	Odd chain only, maximizing at C27	27.1	n/d		N				degraded animal fats							Degraded animal fats
HIA136AE	Hili 8	A0136	3107 UF23			Local	SR-HI		UAN	IIf	Late UAN	Late UAN		Body	ND			acidified methanol	81.4	2.5		FAs, BrFAs, UFAs, Diacids, n-alkanes	C12-C26	C16, C18, C14	C14, C15, C17	C16:1, C18:1, C22:1	C9	N	N	No clear distribution	n/d	n/d		N				degraded animal fats							Degraded animal fats
HIA145AE	Hili 8	A0145	3108 UF23			Local	SR-HI		UAN	IIf	Late UAN	Late UAN		Base	ND			acidified methanol	59.2	2.6		FAs, BrFAs, UFAs, Diacids	C12-C26	C16, C14, C18	C14, C15, C17	C16:1, C18:1, C22:1	C9	N	N	N				N				degraded animal fats							Degraded animal fats
HIA148AE	Hili 8	A0148	67 UF1704			Regional	FR-OM		UAN	IIf	Late UAN	Late UAN		Body	Pot			acidified methanol	184.4	2.6	0.9	FAs, BrFAs, UFAs, Diacids	C12-C26	C16, C14, C18, C18:1	C14, C15, C17	C16:1, C18:1, C22:1	C9	N	Y	N				N				degraded animal fats + plant product? C18:1 equal to C18:0							Degaded animal fats + plant product?
HNA377AE	Hili North Tomb A	A0377	V148			Regional	FR-OM		UAN	IIf	Late UAN	Late UAN		Body	Necked pot			acidified methanol	127.9	3.6	1.1	FAs, BrFAs, UFAs, Diacids	C12-C24	C16, C14, C18, C18:1	C14, C15, C17	C16:1, C18:1, C22:1	C9	N	N	N				N	yes	trace	uninterpretable	degraded animal fats + plant product? C18:1 above C18:0							Degaded animal fats + plant product?
HNA389AE	Hili North Tomb A	A0389	V89			Regional	FR-OM		UAN	IIf	Late UAN	Late UAN		Body	Necked pot			acidified methanol	248.7	1.5	0.2	FAs, BrFAs, UFAs, Diacids, n-alkanes	C12-C24	C16, C14, C18, C18:1	C14, C15, C17	C16:1, C18:1, C22:1	C9	N	N	Profile typical of petroleum contamination				N	yes	trace	uninterpretable	degraded animal fats							Degraded animal fats
HNA410AE	Hili North Tomb A	A0410	V0366			Regional	FR-OM		UAN	IIf	Late UAN	Late UAN		Body	Necked pot			acidified methanol	459.2	5.3	1.7	FAs, BrFAs, UFAs, Diacids, hydroxy acids	C12-C24	C16, C14, C18:1,C18	C14, C15, C17	C16:1, C18:1, C18:2, C22:1	C9	N	Y	N				N	yes	trace	uninterpretable	plant product?							Plant product
HNA413AE	Hili North Tomb A	A0413	V365			Regional	FR-OM		UAN	IIf	Late UAN	Late UAN		Body	Necked pot			acidified methanol	270.7	2		FAs, BrFAs, UFAs, Diacids	C12-C24	C16, C14, C18	C14, C15, C17	C16:1, C18:1, C22:1	C9	N	N	N				N				degraded animal fats							Degraded animal fats
HNA439AE	Hili North Tomb A	A0439	V276			Local-Makran imitation	SG-IR Hili		UAN	IIf	Late UAN	Late UAN		Body	Pot			acidified methanol	976.2	0.9		FAs, BrFAs, UFAs, Diacids	C12-C30	C16, C18, C14	C14, C15, C17	C16:1, C18:1, C22:1	C9	Y	N	N				N	yes	trace	uninterpretable	degraded animal fats							Degraded animal fats
HNA532AE	Hili North Tomb A	A0532				Local-Makran imitation	SG-IR Hili		UAN	IIf	Late UAN	Late UAN		Body	Pot			acidified methanol	662.6	1		FAs, BrFAs, UFAs, Diacids	C12-C28	C16, C18, C14	C14, C15, C17	C16:1, C18:1, C22:1	C9	N	N	N				N	yes	trace	uninterpretable	degraded animal fats							Degraded animal fats
HNA533AE	Hili North Tomb A	A0533	V26			Makran	FG-IP Makran		UAN	IIf	Late UAN	Late UAN		Body	Pot			acidified methanol	211.4	2.2		FAs, BrFAs, UFAs, Diacids, n-alkanes	C12-C30	C16, C18, C14	C14, C15, C17	C16:1, C18:1, C22:1	C9	Y	N	Profile typical of petroleum contamination				N				degraded animal fats							Degraded animal fats
HNA559AE	Hili 8	A0559	1153 UF100			Regional	FR-OM		UAN	IIc2-d	Mid UAN	Mid UAN		Body	Pot			acidified methanol	36.7	2		FAs, BrFAs, UFAs, Diacids	C12-C26	C16, C18, C14	C14, C15, C17	C16:1, C18:1, C22:1	C9	N	N	N				N				degraded animal fats							Degraded animal fats
HIA574AE	Hili 8	A0574	2139 UF555			Regional	FR-OM		UAN	IIe	Mid UAN	Mid-Late UaN		Body	Pot			acidified methanol	411.2	1.7		FAs, BrFAs, UFAs, Diacids	C12-C28	C16, C18, C14	C14, C15, C17	C16:1, C18:1, C22:1	C9	Y	N	N				N				degraded animal fats							Degraded animal fats
HIA801AE	Hili 8	A0801	2684 UF814			Mesopotamian	Mesopotamian		Hafit	Ic	Hafit-Early UAN	Late Hafit		Base	Jar			acidified methanol	777	1		FAs, BrFAs, UFAs, Diacids	C12-C26	C16, C18, C14	C14, C15, C17	C16:1, C18:1, C22:1	C9, C10	N	N	N				N	yes	trace	uninterpretable	degraded animal fats							Degraded animal fats
HIA802AE	Hili 8	A0802	750 UF59			Indus	Indus		Wadi Suq	III	Wadi Suq	Wadi Suq		Body	BSJ			acidified methanol	223.3	3.4	2.9	FAs, BrFAs, UFAs, Diacids	C12-C26	C16:0, C18:1, C18	C14, C15, C17	C18:1, C18:2	C9, C10	N	Y	N				N	yes	32	FAs(C10:0, C12:0, C14:0, C16:0, C18:0) UFAs (C18:1), cholesterol deriv., stigmasterol, DAGs(D32, D34, D36), TAGS(T50, T52, T54, T56)	plant oil							Plant oil
HIA1064AE	Hili 8	A1064	119			Indus	Indus		UAN	IIf	Late UAN	Late UAN		Body	BSJ			acidified methanol	149.5	2	1	FAs, BrFAs, UFAs, Diacids	C12-C26	C16:0, C18:1, C18	C14, C15, C17	C18:1, C18:2	C9	N	Y	N				N	yes	14	FAs(C16:0, C18:0), cholesterol deriv., stigmasterol, DAGs(D32, D34, D36), TAGS(T50, T52, T54, T56)	plant oil							Plant oil
BAT01AE	Bat	201010-001	SS House		Room fill of the central room in Settlement Slope Structure 12 (a house)	Local	SR-OM/Domestic ware		UAN	Late UaN	Late UAN	Late UaN		Base	Jar		Jar base	acidified methanol	15.9	2		FAs, BrFAs, UFAs	C12-C18	C16, C18, C14	C14, C15, C17	C16:1, C18:1, C20:1	N	N	N	N				N	yes	trace	uninterpretable	degraded animal fats							Degraded animal fats
BAT02AE	Bat	140071-013	Khutm Settlement		Khutm Settlement test trench � from a floor context in an interior corner of a building (function unclear)	Local	SR-OM/Domestic ware		UAN	UaN	UAN	UaN		Body	Globular jar		Painted body, from UaN globular jar	acidified methanol	100.4	1		FAs, BrFAs, UFAs, Diacids	C12-C28	C16, C18, C14	C14, C15, C17	C16:1, C18:1, C20:1, C22:1	C9, C10	N	Y	N				N	yes	25.2	FAs(C12:0, C14:0, C15:0, C16:0, C17:0, C18:0), BrFAs (C15iso, C15antiso, C17iso, C17antiso), MAGs (16, C18) , cholesterol deriv, P	degraded animal fats	-26.6	-26.4	-27.2		-0.7	Ruminant adipose	Degraded animal fats (ruminant adipose)
BAT03AE	Bat	131805-005	SS House		Room fill of Settlement Slope Structure 3 (should be Late UaN, but the dating is iffy)	Local	SR-OM/Domestic ware		UAN	Mid 2/Late UaN	Mid UAN	Mid-Late UaN		Body	ND		Painted body, form unclear	acidified methanol	79.6	2.4		FAs, BrFAs, UFAs	C12-C18	C16, C14, C18	C14, C15, C17	C16:1, C18:1, C22:1	N	N	Y	N				N		trace	uninterpretable	degraded animal fats							Degraded animal fats
BAT04AE	Bat	131510-011	SS House		From phase 3 floor of west room in Settlement Slope Structure 1	Local	SR-OM/Domestic ware		UAN	Mid UaN 2	Mid UAN	Mid UaN		Body	ND		Painted body	acidified methanol	229	2.6	0.5	FAs, BrFAs, UFAs	C12-C24	C16, C14, C18	C14, C15, C17	C16:1, C18:1, C22:1	N	N	N	N				N	yes	60.9	FAs(C10:0, C12:0, C14:0, C15:0, C16:0, C17:0, C18:0), BrFAs (C15iso, C15antiso, C17iso, C17antiso), MAGs (16, C18) , cholesterol deriv, P, WE (trace)	degraded animal fats	-26.5	-28.6	-28		0.6	Non-ruminant	Degraded animal fats (non-ruminant)
BAT05AE	Bat	201061-002	SS		Activity area outside of SS Structure 12 � context C14 dated to 2204-2026 calBC	Indus	Indus		UAN	Late UaN	Late UAN	Late UaN		Rim	BSJ		Black-slipped jar rim frag	acidified methanol	24.8	1.3		FAs, BrFAs, UFAs	C12-C24	C16, C14, C18	C14, C15, C17	C16:1, C18:1, C22:1	N	N	N	N				N				degraded animal fats							Degraded animal fats
BAT06AE	Bat	142816-001	SS House		From the floor of an activity area associated with Settlement Slope Structure 4	Local	SR-OM/Domestic ware		UAN	Mid UaN 2	Mid UAN	Mid UaN		Rim	ND		Painted rim w/ applique line "whirly-gig"	acidified methanol	108.5	2.1		FAs, BrFAs, UFAs, Diacids	C12-C24	C16, C14, C18	C14, C15, C17	C16:1, C18:1, C20:1, C22:1	C9	N	N	N				N	yes	10.2	FAs(C14:0, C16:0, C17:0, C18:0), UFAs(C18:1), MAGs(16, 18), cholesterol deriv., P	degraded animal fats							Degraded animal fats
BAT07AE	Bat	70074	Op.A		Operation A - A mounded site in the wadi flat near the Bat Necropolis - extension of cemetery	Regional	FR-OM?		UAN	UaN	UAN	UaN		Body	Globular jar		Painted body, large globular jar form	acidified methanol	65.1	2.3		FAs, BrFAs, UFAs	C12-C24	C16, C14, C18	C14, C15, C17	C16:1, C18:1, C22:1	N	N	N	N				N				degraded animal fats							Degraded animal fats
BAT08AE	Bat	142311-007	SS House		From area of collapse associated with Settlement Slope Structure 4	Local	SR-OM/Domestic ware		UAN	Mid UaN	Mid UAN	Mid UaN		Body	Suspension vessel		Painted body, small suspension vessel	acidified methanol	105.6	2.2		FAs, BrFAs, UFAs	C12-C24	C16, C18, C14	C14, C15, C17	C16:1, C18:1, C22:1	N	N	N	N				N	yes	trace	uninterpretable	degraded animal fats	-26.6	-27.4	-26.2		1.2	Non-Ruminant	Degraded animal fats (non-ruminant)
BAT09AE	Bat	142803-012	SS House		From the floor of an activity area associated with Settlement Slope Structure 4	Local	SR-OM/Domestic ware		UAN	Mid UaN 2	Mid UAN	Mid UaN		Base	Small vessel		Base from small vessel	acidified methanol	28	1.6		FAs, BrFAs, UFAs	C12-C24	C16, C18, C14	C14, C15, C17	C16:1, C18:1	N	N	N	N				N				degraded animal fats							Degraded animal fats
BAT10AE	Bat	142207-003	SS House		From activity area associated with Settlement Slope Structure 1, just east of the building and below later Structure 3	Local	SR-OM/Domestic ware		UAN	Mid UaN	Mid UAN	Mid UaN		Body	Suspension vessel		Painted body, small suspension vessel	acidified methanol	25.6	2.4		FAs, BrFAs, UFAs	C12-C24	C16, C18, C14	C14, C15, C17	C16:1, C18:1, C22:1	N	N	N	N				N				degraded animal fats	-22.5	-26.8	-27.6		-0.8	Ruminant adipose	Degraded animal fats (ruminant adipose)
BAT11AE	Bat	201010-002	SS House		Room fill of the central room in Settlement Slope Structure 12 (a house)	Local	SR-OM/Domestic ware		UAN	Mid 2/Late UaN	Mid UAN	Mid-Late UaN		Rim	Bowl		Painted rim, small bowl	acidified methanol	113	1.3		FAs, BrFAs, UFAs, Diacids	C12-C22	C16, C18, C14	C14, C15, C17	C16:1, C18:1, C22:1	C9	N	N	N				N	yes	trace	uninterpretable	degraded animal fats		-23.8	-26.5	-27.8	-2.7	Ruminant adipose	Degraded animal fats (ruminant adipose)
BAT12AE	Bat	200036-005	SS Survey Wall		Settlement Slope survey context associated with an Umm an-Nar style wall	Local	SR-OM/Domestic ware		UAN	UaN	UAN	UaN		Rim	ND		Painted rim fragment	acidified methanol	135.1	3.4		FAs, BrFAs, UFAs, Diacids	C12-C22	C16, C18, C14	C14, C15, C17	C16:1, C18:1, C22:1	C9	N	N	N				N	yes	trace	uninterpretable	degraded animal fats							Degraded animal fats
BAT13AE	Bat	131501-028	SS House		Surface find in west room of Settlement Slope Structure 1	Local	SR-OM/Domestic ware		UAN	UaN	UAN	UaN		Base	ND		Red-slipped small base	acidified methanol	139.5	2.2		FAs, BrFAs, UFAs	C12-C22	C16, C14, C18	C14, C15, C17	C16:1, C18:1, C22:1	N	N	N	N				N				degraded animal fats							Degraded animal fats
BAT14AE	Bat	131804-004	SS House (rockfall)		From activity area associated with Settlement Slope Structure 1, just east of the building � C14 dated to 2470-2315 calBC	Indus	Indus		UAN	Mid UaN 1/2	Mid UAN	Mid UaN		Body	BSJ		Black-slipped jar body frag	acidified methanol	59	1.9		FAs, BrFAs, UFAs, Diacids	C12-C18	C16, C18, C14	C14, C15, C17	C16:1, C18:1, C22:1	C9	N	N	N				N				degraded animal fats		-25.4	-26.7		-1.3	Ruminant adipose	Degraded animal fats (ruminant adipose)
BAT16AE	Bat	201039-001	SS		Settlement Slope Structure 12 (a house) - Late UaN north room fill	Local	SR-OM/Domestic ware		UAN	Late UaN	Late UAN	Late UaN		Rim	Small jar		Painted rim frag, small sandy jar	acidified methanol	4.1	2.6		FAs, BrFAs, UFAs	C12-C18	C16, C14, C18	C14, C15, C17	C16:1, C18:1												not interpretable							Not interpretable
BAT17AE	Bat	131804-005	SS House (rockfall)		From activity area associated with Settlement Slope Structure 1, just east of the building � C14 dated to 2470-2315 calBC	Local	SR-OM/Domestic ware		UAN	Mid UaN 1/2	Mid UAN	Mid UaN		Shoulder	Globular jar		Thick shoulder from UAN Globular jar	acidified methanol	3.3	1.6		FAs, BrFAs, UFAs	C12-C18	C16, C14, C18	C14, C15, C17	C16:1, C18:1												not interpretable							Not interpretable
BAT18AE	Bat	142813-018	SS		From the floor of an activity area associated with Settlement Slope Structure 4	Local	SR-OM/Domestic ware		UAN	Mid UaN 2	Mid UAN	Mid UaN		Body	Large jar		Painted body from large UaN Jar	acidified methanol	48.3	1.7		FAs, BrFAs, UFAs	C12-C20	C16, C18, C14	C14, C15, C17	C16:1, C18:1, C22:1	N	N	N	N				N				degraded animal fats	-27.2	-28.6	-28.8		-0.1	Ruminant adipose/Non-ruminant	Degraded animal fats (ruminant adipose/non-ruminant)
BAT19AE	Bat	142813-016	SS		From the floor of an activity area associated with Settlement Slope Structure 4	Local	SR-OM/Domestic ware		UAN	Mid UaN 2	Mid UAN	Mid UaN		Body	ND		Painted UaN body, form unclear	acidified methanol	37.9	1.5		FAs, BrFAs, UFAs	C12-C18	C16, C18, C14	C14, C15, C17	C16:1, C18:1, C22:1	N	N	N	N				N				degraded animal fats							Degraded animal fats
BAT20AE	Bat	131804-001	SS		From activity area associated with Settlement Slope Structure 1, just east of the building � C14 dated to 2470-2315 calBC	Local	SR-OM/Domestic ware		UAN	Mid UaN 1/2	Mid UAN	Mid UaN		Base	Large jar		Large UaN jar base fragment	acidified methanol	47.6	2.1		FAs, BrFAs, UFAs	C12-C18	C16, C14, C18	C14, C15, C17	C16:1, C18:1, C22:1	N	N	N	N				N	yes	trace	uninterpretable	degraded animal fats	-27.4	-28.7	-29		-0.3	Ruminant adipose/Non-ruminant	Degraded animal fats (ruminant adipose/non-ruminant)
K4.27	Kalba 4	27	06/004			Regional	FRW		UAN		UAN	UaN		Body	ND		Bag marked drawn. Blk paint	acidified methanol	64.2	2.4	0.7	FAs, UFAs	C12-C18	C16, C18		C16:1, 18:1, C22:1	N	N	N	N				N				degraded animal fats + plant product? C18:1 equal to C18:0	-26.7	-27.8	-27.8		0	Ruminant adipose/Non-ruminant	Degraded animal fats (ruminant adipose/non-ruminant) and plant product?
K4.280	Kalba 4	280	2/004			Indus	Indus		UAN		UAN	UaN		Body	BSJ		internal and external blk slip	acidified methanol	31.7	0.4		FAs, BrFAs, UFAs	C12-C18	C16, C18	C15, C17	C16:1, 18:1, C22:1	N	N	N	N				N				degraded animal fats	-27.4	-28.4	-28		0.5	Non-Ruminant	Degraded animal fats (non-ruminant)
K4.316	Kalba 4	316	22/026			Indus	Indus		UAN		UAN	UaN		Body	BSJ		internal and external blk brown slip	acidified methanol	37.9	2.2		FAs	C12-C18	C16, C18			N	N	N	N				N				degraded animal fats							Degraded animal fats
K4.32	Kalba 4	32	06/005			Regional	FRW		UAN		UAN	UaN		Body	ND		Bag marked drawn. Traces blk paint and red slip	acidified methanol	53.6	2.9	0.3	FAs, BrFAs, UFAs	C12-C18	C16, C18	C15, C17	C16:1, 18:1, C22:1	N	N	N	N				N				degraded animal fats	-26.8	-27.5	-27.6		-0.2	Ruminant adipose/Non-ruminant	Degraded animal fats (ruminant adipose/non-ruminant)
K4.494	Kalba 4	494	22/110			Regional	FRW		UAN		UAN	UaN		Base	ND		3rd millenium (surface of 3rd mil floor @c.6m depth). External red slip on base of vessel	acidified methanol	38.3	3		FAs	C14-C18	C16, C18			N	N	N	N				N				degraded animal fats		-28.2	-28.09		0.1	Ruminant adipose/Non-ruminant	Degraded animal fats (ruminant adipose/non-ruminant)
K4.495	Kalba 4	495	22/110			Indus	Indus		UAN		UAN	UaN		Body	BSJ		internal and external blk slip	acidified methanol	23.9	1.7		FAs, BrFAs, UFAs	C14-C20	C16, C18	C15, C17	C16:1, 18:1, C22:1	N	N	N	N				N				degraded animal fats	-26.9	-28.9	-29.1		-0.3	Ruminant adipose/Non-ruminant	Degraded animal fats (ruminant adipose/non-ruminant)
K4.646	Kalba 4	646	23/052			Indus	Indus		UAN		UAN	UaN		Base	BSJ		moulded base	acidified methanol	52.2	2		FAs, BrFAs, UFAs	C12-C18	C16, C18	C15, C17	C16:1, C18:1	N	N	N	N				N				degraded animal fats		-20.9	-21.38		-0.5	Ruminant adipose/Non-ruminant/Marine?	Degraded animal fats (marine?)
K4.681	Kalba 4	681	32/054			Indus	Indus		UAN		UAN	UaN		Body	BSJ		no slip	acidified methanol	69.5	3.4	0.6	FAs, BrFAs, UFAs	C12-C18	C16, C18	C15, C17	C16:1, 18:1, C22:1	N	N	N	N				N				degraded animal fats	-27.3	-27.1	-27.8		-0.7	Ruminant adipose	Degraded animal fats (ruminant adipose)
K4.828	Kalba 4	828	53/159			Indus	Indus		UAN		UAN	UaN		Body	BSJ		internal and external blk slip	acidified methanol	21.6	1.5		FAs, BrFAs, UFAs	C12-C18	C16, C18	C15, C17	C16:1, 18:1, C22:1	N	N	N	N				N				degraded animal fats							Degraded animal fats
K4.830	Kalba 4	830	53/160			Indus	Indus		UAN		UAN	UaN		Body	BSJ		internal and external blk slip	acidified methanol	28.1	2.7		FAs, BrFAs, UFAs	C12-C18	C16, C18	C15, C17	C16:1, 18:1, C22:1	N	N	N	N				N				degraded animal fats							Degraded animal fats
K4.993	Kalba 4	993	surface			Unknown	OTHER		UAN		UAN	UaN		Body	Sieve		Sieve - body or base of vessel. Soft gritty mid to dark brown fabric	acidified methanol	55.2	3.9	1	FAs, BrFAs, UFAs	C12-C20	C16, C14, C18, C18:1		C16:1, 18:1, C22:1	N	N	N	N				N				degraded animal fats + plant product? C18:1 above C18:0							Surface find excluded from final interpretation
SLT01	Salut ST1		207			Indus	MR-IN	MR-IN BSJ	UAN		Mid UAN	Mid UaN		Rim	BSJ	BSJ 1	MR-IN (BSJ)	acidified methanol	85.2	0.8		FAs	C14, C16, C18	C14, C16, C18			N	N	N	N				N				degraded animal fats + plant product?		-27.1	-26.1		0.97	Non-Ruminant	Degraded animal fats (non-ruminant) + plant product?
SLT02	Salut ST1		207			Indus	MR-IN	MR-IN BSJ	UAN		Mid UAN	Mid UaN		Between body and funnel	BSJ	ND	MR-IN (BSJ)	acidified methanol	22.9	0.8		FAs	C14, C16, C18	C18, C16, C14			N	N	N	N				N				degraded animal fats + plant product?		-28.8	-29.3		-0.5	Ruminant adipose/Non-ruminant	Degraded animal fats (ruminant adipose/non-ruminant) + plant product?
SLT03	Salut ST1		207			Indus	MR-IN	MR-IN BSJ	UAN		Mid UAN	Mid UaN		Between body and funnel	BSJ	BSJ 2	MR-IN (BSJ)	acidified methanol	6.6	1.2		FAs, UFAs, Diacid	C14-C20	C16, C18		C18:1	C9	Y	N	N				N				degraded animal fats							Degraded animal fats
SLT04	Salut ST1		207			Indus	MR-IN	MR-IN BSJ	UAN		Mid UAN	Mid UaN		Body-top	BSJ	BSJ 2	MR-IN (BSJ)	acidified methanol	18.3	1.1		FAs, UFAs	C12-C20	C16, C18		C18:1	N	Y	N	N				N				degraded animal fats							Degraded animal fats
SLT05	Salut ST1		207			Indus	MR-IN	MR-IN BSJ	UAN		Mid UAN	Mid UaN		Body	BSJ	BSJ 2	MR-IN (BSJ)	acidified methanol	20	1.1		FAs, BrFAs, UFAs, Diacid	C12-C24	C16, C18	C17	C18:1, C22:1	C9	Y	N	N				N				degraded animal fats							Degraded animal fats
SLT08	Salut ST1		207			Indus	MR-IN	MR-IN BSJ	UAN		Mid UAN	Mid UaN		Body	BSJ	BSJ 2	MR-IN (BSJ)	acidified methanol	35.9	1.2		FAs	C16, C18															not interpretable							Not interpretable
SLT09	Salut ST1		207			Indus	MR-IN	MR-IN BSJ	UAN		Mid UAN	Mid UaN		Body	BSJ	BSJ 2	MR-IN (BSJ)	acidified methanol	18.4	0.9		FAs, BrFAs, UFAs, Diacids	C12-C26	C16, C18	C15, C17	C16:1, 18:1, C20:1, C22:1	C6, C7, C8, C9, C10	N	N	N				N				degraded animal fats		-28.7	-29.2		-0.4	Ruminant adipose/Non-ruminant	Degraded animal fats (ruminant adipose/non-ruminant)
SLT10	Salut ST1		207			Indus	MR-IN	MR-IN BSJ	UAN		Mid UAN	Mid UaN		Body	BSJ	ND	MR-IN (BSJ)	acidified methanol	5.7	1.1		FAs	C16, C18															not interpretable							Not interpretable
SLT11	Salut ST1		207			Local	ST1-SW	Red Sandy Ware	UAN		Mid UAN	Mid UaN		Base	Jar		thick	acidified methanol	14.4	1.1		FAs	C16, C18				N	N	N	N				N				low lipid concentration							Not interpretable
SLT12	Salut ST1		207			Local	ST1-SW	Beige Sandy Ware	UAN		Mid UAN	Mid UaN		Base?	Jar		thick	acidified methanol	11.8	1.1		FAs	C16, C18				N	N	N	N				N				low lipid concentration							Not interpretable
SLT13	Salut ST1		207			Local	ST1-SW	Red Sandy Ware	UAN		Mid UAN	Mid UaN		Body	Pot		medium to thin	acidified methanol	18.9	1.1		FAs, UFAs	C14-C22			C18:1, C22:1	N	N	N	N				N				degraded animal fats		-30.1	-29.6		0.5	Non-ruminant	Degraded animal fats (non-ruminant)
SLT14	Salut ST1		207			Local	ST1-SW	Red Sandy Ware	UAN		Mid UAN	Mid UaN		Base	Jar		thick	acidified methanol	13.5	1.2		FAs, UFAs, BrFAs	C14-C20	C16, C18	C15, C17	C18:1	N	N	N	N				N				degraded animal fats							Degraded animal fats
SLT15	Salut ST1		207			Local	ST1-SW	Red Sandy Ware	UAN		Mid UAN	Mid UaN		Body	Pot/Jar		thick	acidified methanol	7.5	0.8		FAs, UFAs	C14-C20	C16, C18		C18:1	N	N	N	N				N				low lipid concentration							Degraded animal fats
SLT16	Salut ST1		207			Local	ST1-SW	Red Sandy Ware	UAN		Mid UAN	Mid UaN		Body	Jar		thick	acidified methanol	44.7	1.3		FAs, UFAs, BrFAs	C14-C18	C16, C18	C15, C17	C18:1	N	N	N	N				N				degraded animal fats							Degraded animal fats
SLT17	Salut ST1		207			Local	ST1-SW	Beige Sandy Ware	UAN		Mid UAN	Mid UaN		Body	Jar		thick	acidified methanol	122	1		FAs, UFAs, BrFAs, Diacids	C14-C24	C16, C18	C15, C17	C16:1, C18:1	C9	N	N	N				N				degraded animal fats							Degraded animal fats
SLT18	Salut ST1		207			Local	ST1-SW	Red Sandy Ware	UAN		Mid UAN	Mid UaN		Rim	Jar			acidified methanol	377	0.9		FAs, UFAs, BrFAs	C14-C20	C18, C16	C17	C18:1	N	N	N	N				N				degraded animal fats		-26.2	-27.92		-1.68	Ruminant adipose	Degraded animal fats (ruminant adipose)
SLT19	Salut ST1		207			Unknown	indeterminate	indeterminate	UAN		Mid UAN	Mid UaN		Body	ND			acidified methanol	76	1		FAs, UFAs, BrFAs	C12-C18	C16, C18	C14, C15, C17	C16:1, C18:1	N	N	N	N				N				degraded animal fats							Degraded animal fats
SLT20	Salut ST1		207			Local	ST1-SW	Beige Sandy Ware	UAN		Mid UAN	Mid UaN		Shoulder	Suspension vessel		medium to thin	acidified methanol	381.4	0.8		FAs, UFAs, BrFAs	C12-C26	C18, C16	C14, C15, C17	C16:1, C18:1	N	N	N	N				N				degraded animal fats		-25.7	-27.9		-2.1	Ruminant adipose	Degraded animal fats (ruminant adipose)
SLT21	Salut ST1		207			Regional	FR-OM	FR-OM	UAN		Mid UAN	Mid UaN		Handle	Pot?			acidified methanol	181	1.2		FAs, UFAs, BrFAs	C14-C24	C16, C18	C17	C16:1, C18:1, C20:1?	N	N	N	N				N				degraded animal fats		-23.7	-27.6		-3.96	Dairy	Degraded animal fats (dairy)
SLT22	Salut ST1		207			Local	ST1-SW	Red Sandy Ware	UAN		Mid UAN	Mid UaN		Rim	Pot		medium to thin	acidified methanol	34	0.8		FAs, UFAs, BrFAs	C14-C20	C14, C18, C16	C15, C17	C18:1	N	N	N	N				N				degraded animal fats + plant product?							Degraded animal fats + plant product?
SLT23	Salut ST1		207			Local	ST1-SW	Red Sandy Ware	UAN		Mid UAN	Mid UaN		Body	ND		medium to thin	acidified methanol	19.2	1.3		FAs, BrFAs	C12-C18	C16, C18	C15, C17		N	N	N	N				N				degraded animal fats							Degraded animal fats
SLT24	Salut ST1		207			Local	ST1-SW	Red Sandy Ware	UAN		Mid UAN	Mid UaN		Body	ND		medium to thin	acidified methanol	26.2	1.1		FAs, BrFAs	C14-C18	C16, C18	C15		N	N	N	N				N				degraded animal fats							Degraded animal fats
SLT25	Salut ST1		207			Regional	FR-OM	FR-OM	UAN		Mid UAN	Mid UaN		Body	ND			acidified methanol	45.8	0.8		FAs, UFAs, BrFAs	C14-C24	C18, C16	C15, C17	C16:1, C18:1	N	N	N	N				N				degraded animal fats							Degraded animal fats
SLT26	Salut ST1		207			Regional	FR-OM	FR-OM	UAN		Mid UAN	Mid UaN		Neck	ND			acidified methanol	49.3	1.9		FAs, UFAs, BrFAs	C14-C20	C16, C18	C15, C17	C16:1, C18:1	N	N	N	N				N				degraded animal fats							Degraded animal fats
SLT27	Salut ST1		207			Local	ST1-SW	Red Sandy Ware	UAN		Mid UAN	Mid UaN		Rim	Pot		medium to thin	acidified methanol	7.1	1.1		FAs, BrFAs, UFAs	C14-C18	C16, C18	C15, C17	C16:1, C18:1	N	N	N	N				N				very low lipid concentration							Not interpretable
SLT28	Salut ST1		207			Local	ST1-SW	Beige Sandy Ware	UAN		Mid UAN	Mid UaN		Rim	Pot		medium to thin	acidified methanol	25.4	1		FAs	C16, C18	C16, C18			N	N	N	N				N				degraded animal fats							Degraded animal fats
SLT29	Salut ST1		207			Local	ST1-SW	Red Sandy Ware	UAN		Mid UAN	Mid UaN		Body	Pot		medium to thin	acidified methanol	21.1	0.8		FAs	C16, C18	C16, C18			N	N	N	N				N				degraded animal fats							Degraded animal fats
SLT30	Salut ST1		207			Local	ST1-SW	Beige Sandy Ware	UAN		Mid UAN	Mid UaN		Rim	Jar		thick	acidified methanol	66	1.9		FAs, BrFAs, UFAs	C12-C20	C16, C18	C15, C17	C16:1, C18:1	N	N	N	N				N	yes		FAs(C16:0, C18:0), UFAs(C16:1, C18:1)	degraded animal fats							Degraded animal fats
SLT31	Salut ST1		207			Local	ST1-SW	Red Sandy Ware	UAN		Mid UAN	Mid UaN		Shoulder	Pot		medium to thin	acidified methanol	26.8	1.1		FAs	C16, C18				N	N	N	N				N				degraded animal fats							Degraded animal fats
SLT32	Salut ST1		207			Local	ST1-SW	Beige Sandy Ware	UAN		Mid UAN	Mid UaN		Body	Jar		thick	acidified methanol	34.4	1.2		FAs, BrFAs, UFAs, Diacids	C12-C22	C16, C18	C15, C17	C18:1	C9	N	N	N				N				degraded animal fats							Degraded animal fats
SLT33	Salut ST1		207			Local	ST1-SW	Beige Sandy Ware	UAN		Mid UAN	Mid UaN		Body	Jar		thick	acidified methanol	39.9	1.7		FAs, BrFAs, UFAs, Diacids	C12-C26	C18, C16	C14, C15, C17	C16:1, C18:1, C22:1	C9, C10	N	N	N				N				degraded animal fats							Degraded animal fats
SLT34	Salut ST1		207			Local	ST1-SW	Beige Sandy Ware	UAN		Mid UAN	Mid UaN		Rim	Pot		medium to thin	acidified methanol	74.9	1.1		FAs, BrFAs, UFAs	C12-C26	C18, C16	C14, C15, C17	C16:1, C18:1	N	N	N	N				N				degraded animal fats							Degraded animal fats
SLT35	Salut ST1		207			Local	ST1-SW	Red Sandy Ware	UAN		Mid UAN	Mid UaN		Body	ND		medium to thin	acidified methanol	741.4	0.9		FAs, BrFAs, UFAs, Diacids	C12-C26	C18, C16	C14, C15, C17	C16:1, C18:1	C8, C9, C10, C11, C12	N	N	N				N	yes		FAs(C12:0, C14:0, C15:0, C16:0, C17:0, C18:0), BrFAs (C15iso, C15antiso, C17iso, C17antiso), M(16, C18)	degraded animal fats	-23.1	-23.7	-27.6	-28.1	-3.9	Dairy	Degraded animal fats (dairy)
SLT36	Salut ST1		207			Local	ST1-SW	Red Sandy Ware	UAN		Mid UAN	Mid UaN		Body	Pot		medium to thin	acidified methanol	31.8	1.2		FAs	C14-C18	C16, C18			N	N	N	N				N				degraded animal fats							Degraded animal fats
SLT37	Salut ST1		207			Local	ST1-SW	Red Sandy Ware	UAN		Mid UAN	Mid UaN		Body	Jar		thick	acidified methanol	317.4	0.9		FAs, BrFAs, UFAs, Diacids	C12-C26	C16, C18	C14, C15, C17	C16:1, C18:1, C20:1(?)	C9, C10	N	N	N				N	yes	trace	uninterpretable	degraded animal fats	-23	-24.4	-27.9	-29	-3.5	Dairy	Degraded animal fats (dairy)
SLT38	Salut ST1		207			Indus	MR-IN	MR-IN BSJ	UAN		Mid UAN	Mid UaN		Body	BSJ	BSJ 3	MR-IN (BSJ)	acidified methanol	30.9	1.1		FAs, UFAs, Diacid	C12-C20	C16, C18		C16:1, C18:1	C9	N	N	N				N				degraded animal fats							Degraded animal fats
SLT39	Salut ST1		330			Local	ST1-SW	Beige Sandy Ware	UAN		Mid UAN	Mid UaN		Shoulder	Pot/Jar		medium to thin	acidified methanol	12.4	1		FAs	C14-C18	C14, C16, C18			N	N	N	N				N				degraded animal fats							Degraded animal fats
SLT40	Salut ST1		330			Local	ST1-SW	Beige Sandy Ware	UAN		Mid UAN	Mid UaN		Rim	Jar		medium to thin	acidified methanol	7.4	1.2		FAs, BrFAs, UFAs	C14-C22	C14, C16, C18	C15, C17	C16:1, C18:1	N	N	N	N				N				degraded animal fats							Degraded animal fats
SLT41	Salut ST1		330			Regional	FR-OM	FR-OM	UAN		Mid UAN	Mid UaN		Body	ND			acidified methanol	77.9	1.1		FAs, BrFAs, UFAs	C14-C20	C16, C18	C15, C17	C16:1, C18:1	N	N	N	N				N	yes	trace	uninterpretable	degraded animal fats							Degraded animal fats
SLT42	Salut ST1		330			Regional	FR-OM	FR-OM	UAN		Mid UAN	Mid UaN		Body	ND			acidified methanol	253.8	0.6		FAs, BrFAs, UFAs, n-alkanes	C12-C20	C16, C18, C14	C15, C17	C16:1, C18:1	N	N	N	Profile typical of petroleum contamination				N				degraded animal fats							Degraded animal fats
SLT43	Salut ST1		330			Regional	FR-OM	FR-OM	UAN		Mid UAN	Mid UaN		Base	ND			acidified methanol	39.2	0.7		FAs, BrFAs, UFAs	C14-C18	C16, C18	C15, C17	C16:1, C18:1	N	N	N	N				N	yes	trace	uninterpretable	degraded animal fats							Degraded animal fats
SLT44	Salut ST1		330			Local	ST1-SW	Red Sandy Ware	UAN		Mid UAN	Mid UaN		Body	Jar		thick	acidified methanol	9.4	1		FAs	C16, C18				N	N	N	N				N				very low lipid concentration							Not interpretable
SLT45	Salut ST1		330			Local	ST1-SW	Beige Sandy Ware	UAN		Mid UAN	Mid UaN		Rim	Jar		medium to thin	acidified methanol	23.6	1.5		FAs, BrFAs, UFAs	C12-C18	C16, C18	C15, C17	C16:1, C18:1	N	N	N	N				N				degraded animal fats							Degraded animal fats
SLT46	Salut ST1		330			Regional	FR-OM	FR-OM	UAN		Mid UAN	Mid UaN		Body	ND			acidified methanol	85.4	0.6		FAs, BrFAs, UFAs	C12-C20	C18, C16	C15, C17	C16:1, C18:1	N	N	N	N				N				degraded animal fats		-28	-27.6		0.4	Non-ruminant	Degraded animal fats (non-ruminant)
SLT47	Salut ST1		330			Local	ST1-SW	Red Sandy Ware	UAN		Mid UAN	Mid UaN		Shoulder	Pot		medium to thin	acidified methanol	37.4	1.2		FAs, BrFAs, UFAs, n-alkanes	C12-C18	C18, C16	C15, C17	C16:1, C18:1	N	N	N	Odd-over-even abundance, maximizing at C29	27.7	1.3		N				degraded animal fats							Degraded animal fats
SLT48	Salut ST1		330			Local	ST1-SW	Beige Sandy Ware	UAN		Mid UAN	Mid UaN		Body	Jar		thick	acidified methanol	10.4	1		FAs	C14-C18	C16, C18			N	N	N	N				N				degraded animal fats + plant wax?							Degraded animal fats + plant product?
SLT49	Salut ST1		330			Local	ST1-SW	Beige Sandy Ware	UAN		Mid UAN	Mid UaN		Body	Jar		medium to thin	acidified methanol	5.6	1.1		FAs	C16, C18	C16, C18			N	N	N	N				N				very low lipid concentration							Not interpretable
SLT50	Salut ST1		330			Local	ST1-SW	Red Sandy Ware	UAN		Mid UAN	Mid UaN		Base	Jar		thick	acidified methanol	49.6	0.9		FAs, UFAs, Diacid	C12-26	C16, C18		C16:1, C18:1	C9	N	N	Odd chain only, maximizing at C23	21.1	n/d	0.6	N				degraded animal fats + plant wax?		-24.5	-27.2		-2.6	Ruminant adipose	Degraded animal fats (ruminant adipose) + plant product?
SLT51	Salut ST1		330			Local	ST1-SW	Red Sandy Ware	UAN		Mid UAN	Mid UaN		Body	Suspension vessel		medium to thin	acidified methanol	43.6	1		Fas, UFAs, n-alkanes	C12-C24	C16, C18	C15, C17	C16:1, C18:1	N	N	N	Profile typical of petroleum contamination				N				degraded animal fats							Degraded animal fats
SLT52	Salut ST1		330			Regional	FR-OM	FR-OM	UAN		Mid UAN	Mid UaN		Body	ND			acidified methanol	84.4	0.9		FAs, BrFAs, UFAs, Diacids, n-alkanes	C12-C24	C16, C18	C15, C17	C16:1, C18:1	C9, C10	N	N	N				N				degraded animal fats		-27.3	-27.9		-0.5	Ruminant adipose/Non-ruminant	Degraded animal fats (ruminant adipose/non-ruminant)
SLT53	Salut ST1		330			Regional	FR-OM	FR-OM	UAN		Mid UAN	Mid UaN		Body	ND			acidified methanol	680.1	0.8		Fas, UFAs, LCFAs	C12-C24	C22, C16, C18, C20	C15, C17	C16:1, C18:1	N	N	N	N				N	yes		FAs(C14:0, C16:0, C18:0, C20:0), UFAs(C18:1)	plant product + degraded animal fats		-24.2	-25.1		-0.8	Ruminant adipose	Plant product + degraded animal fats (ruminant adipose)
SLT54	Salut ST1		330			Regional	FR-OM	FR-OM	UAN		Mid UAN	Mid UaN		Base	ND			acidified methanol	740.6	1.3		FAs, BrFAs, UFAs, LCFAs, Diacids	C12-C24	C16, C22, C18	C15, C17	C16:1, C18:1	C9, C10	N	N	N				N				plant product + degraded animal fats		-25.7	-26		-0.3	Ruminant adipose/Non-ruminant	Plant product + degraded animal fats (ruminant adipose/non-ruminant)
SLT55	Salut ST1		330			Regional	FR-OM	FR-OM	UAN		Mid UAN	Mid UaN		Body	ND			acidified methanol	18.9	0.6		FAs	C12-C18	C18, C16, C14	C15, C17	C16:1, C18:1	N	N	N	N				N				degraded animal fats							Degraded animal fats
SLT56	Salut ST1		330			Regional	FR-OM	FR-OM	UAN		Mid UAN	Mid UaN		Body	ND			acidified methanol	219.6	1		FAs, BrFAs, UFAs	C12-C26	C16, C18	C15, C17	C18:1	N	Y	N	N				N	yes	trace	uninterpretable	degraded animal fats							Degraded animal fats
SLT57	Salut ST1		330			Regional	FR-OM	FR-OM	UAN		Mid UAN	Mid UaN		Base	ND			acidified methanol	76.4	1		FAs, BrFAs, UFAs	C12-C26	C16, C18	C15, C17	C18:1	N	N	N	N				N	yes	trace	uninterpretable	degraded animal fats							Degraded animal fats
SLT58	Salut ST1		330			Regional	FR-OM	FR-OM	UAN		Mid UAN	Mid UaN		Base	ND			acidified methanol	77.8	1.2		FAs, BrFAs, UFAs	C14-C18	C16, C18	C15, C17	C18:1	N	N	N	N				N				low lipid concentration							Not interpretable
SLT59	Salut ST1		330			Indus	MR-IN	MR-IN BSJ	UAN		Mid UAN	Mid UaN		Between body and funnel	BSJ	ND		acidified methanol	50.8	0.6		FAs, BrFAs, UFAs, LCFAs	C14-C24	C18, C16	C15, C17	C16:1, C18:1	N	N	N	N				N				degraded animal fats							Degraded animal fats
SLT60	Salut ST1		330			Indus	MR-IN	MR-IN BSJ	UAN		Mid UAN	Mid UaN		Body	BSJ	BSJ 3		acidified methanol	35.5	1.3		FAs, BrFAs, UFAs, Diacids	C12-C24	C16, C18	C15, C17	C16:1, C18:1	C9	N	N	N				N				degraded animal fats							Degraded animal fats
SLT61	Salut ST1		330			Local	ST1-SW	Red Sandy Ware	UAN		Mid UAN	Mid UaN		Body	Jar		thick	acidified methanol	17.2	1.1		FAs	C14, C16, C18	C16, C18			N	N	N	N				N				low lipid concentration							Not interpretable
SLT62	Salut ST1		330			Indus	MR-IN	MR-IN BSJ	UAN		Mid UAN	Mid UaN		Body	BSJ	BSJ 2	MR-IN (BSJ)	acidified methanol	25.9	0.8		FAs, BrFAs, UFAs	C14-C18	C16, C18	C15, C17	C18:1	N	N	N	N				N	yes	trace	uninterpretable	degraded animal fats		-28.1	-27.8		0.3	Non-ruminant	Degraded animal fats (non-ruminant)
SLT63	Salut ST1		330			Indus	MR-IN	MR-IN BSJ	UAN		Mid UAN	Mid UaN		Body	BSJ	BSJ 3	MR-IN (BSJ)	acidified methanol	59.5	1.2		FAs, BrFAs, UFAs, Diacids	C12-C22	C16, C18	C15, C17	C18:1	C9	N	N	N				N				degraded animal fats	-17.1	-22.9	-26.4	-28.5	-3.5	Dairy	Degraded animal fats (dairy)
SLT70	Salut ST1		330			Indus	MR-IN	MR-IN BSJ	UAN		Mid UAN	Mid UaN		Body	BSJ	ND	MR-IN (BSJ)	acidified methanol	57.1	1.2		FAs, BrFAs, UFAs, Diacids	C12-C22	C16, C18	C15, C17	C18:1	C9	N	N	N				N				degraded animal fats							Degraded animal fats
SLT73	Salut ST1		330			Indus	MR-IN	MR-IN BSJ	UAN		Mid UAN	Mid UaN		Body	BSJ	BSJ 4	MR-IN (BSJ)	acidified methanol	20.1	1.1		FAs, BrFAs, UFAs, Diacids, n-alkanes	C12-C22	C16, C18	C15, C17	C18:1	C9	N	N	Odd chain only, maximizing at C29	21			N				degraded animal fats + plant wax?		-26.5	-27.7		-1.2	Ruminant adipose	Degraded animal fats (ruminant adipose) + plant product?
SLT74	Salut ST1		330			Indus	MR-IN	MR-IN BSJ	UAN		Mid UAN	Mid UaN		Rim	BSJ	BSJ 2	MR-IN (BSJ)	acidified methanol	21.9	0.8		FAs, BrFAs, UFAs, Diacids	C12-C20	C14, C18, C16	C15, C17	C18:1	C9	N	N	N				N				degraded animal fats + plant product?		-29.03	-29.05		-0.02	Ruminant adipose	Degraded animal fats (ruminant adipose) + plant product?
SLT78	Salut ST1		330			Indus	MR-IN	MR-IN BSJ	UAN		Mid UAN	Mid UaN		Base - funnel	BSJ	BSJ 5	MR-IN (BSJ)	acidified methanol	65.4	0.6		FAs	C14, C16, C18	C18, C16, C14			N	N	N	N				N				degraded animal fats + plant product?							Degraded animal fats + plant product?
SLT79	Salut ST1		330			Indus	MR-IN	MR-IN BSJ	UAN		Mid UAN	Mid UaN		Base - funnel	BSJ	BSJ 5	MR-IN (BSJ)	acidified methanol	50	0.9		FAs	C14, C16, C18	C14, C18, C16			N	N	N	N				N				degraded animal fats + plant product?		-26.56	-27.5		-0.9	Ruminant adipose	Degraded animal fats (ruminant adipose) + plant product?
SLT80	Salut ST1		207			Local	ST1-SW	Red Sandy Ware	UAN		Mid UAN	Mid UaN		Base	Pot			acidified methanol	88.1	1.5		FAs, BrFAs, UFAs, Diacids	C12-C24	C16, C18	C14, C15, C17	C16:1, C18:1; C20:1	C9	Y	Y	N				N				degraded animal fats							Degraded animal fats
SLT81	Salut ST1		207			Local	ST1-SW	Red Sandy Ware	UAN		Mid UAN	Mid UaN		Body	Jar			acidified methanol	20.9	1		FAs, BrFAs, UFAs	C12-C22	C16, C18	C15, C17	C18:1	N	N	N	N				N				degraded animal fats							Degraded animal fats
SLT82	Salut ST1		207			Local	ST1-SW	Red Sandy Ware	UAN		Mid UAN	Mid UaN		Body	Jar			acidified methanol	23.5	1.2		FAs, BrFAs, UFAs	C14-C18	C16, C18	C17	C18:1	N	N	N	N				N				degraded animal fats							Degraded animal fats
DH7.1.AE	Dahwa 7	3	S:42:R4	F4	Level 7	Local	OM		UAN		Mid UAN	Mid-Late UaN	2nd part of the 3rd mill. BC	Rim	Ridged jar		sandy grey/buff Omani ware	acidified methanol	35.6	2.1		FAs, BrFAs, UFAs, Diacid	C12-C24	C16, C18	C14, C15, C17	C16:1, C18:1, C22:1	C9	N	N	N				N				degraded animal fats							Degraded animal fats
DH7.2.AE	Dahwa 7	8	S:42:R4	F6	Level 1	Local	OM		UAN		Mid UAN	Mid-Late UaN	2nd part of the 3rd mill. BC	Rim	Ridger jar/pot		sandy buff Omani ware	acidified methanol	34.6	1.9		FAs, BrFAs, UFAs	C12-C24	C16, C18	C14, C15, C17	C16:1, C18:1, C22:1	N	N	N	N				N				degraded animal fats							Degraded animal fats
DH7.3.AE	Dahwa 7	10	S:42:R4	F6	Level 1	Local	OM		UAN		Mid UAN	Mid-Late UaN	2nd part of the 3rd mill. BC	Base	Pot/jar		sandy buff Omani ware	acidified methanol	30.3	3		FAs, BrFAs, UFAs	C12-C24	C16, C18	C14, C15, C17	C16:1, C18:1, C22:1	N	N	N	N				N				degraded animal fats							Degraded animal fats
DH7.4.AE	Dahwa 7	14	S:42 :R4	F5	Level 1	Local	OM		UAN		Mid UAN	Mid-Late UaN	2nd part of the 3rd mill. BC	Rim	Indus cooking pot		sandy buff Omani ware	acidified methanol	38.7	2.3		FAs, BrFAs, UFAs	C12-C24	C16, C18	C14, C15, C17	C16:1, C18:1, C22:1	N	N	N	N				N				degraded animal fats							Degraded animal fats
DH7.5.AE	Dahwa 7	23	S:42:R3		Level 3	Local	OM		UAN		Mid UAN	Mid-Late UaN	2nd part of the 3rd mill. BC	Base	Pot/jar		sandy buff Omani ware	acidified methanol	34.3	1.5		FAs, BrFAs, UFAs, Diacid	C12-C24	C16, C18	C14, C15, C17	C16:1, C18:1, C22:1	C9, C10, C11, C12	N	N	N				N				degraded animal fats							Degraded animal fat and plant product
DH7.6.AE	Dahwa 7	24	S:42:R4		Level 2	Local	OM		UAN		Mid UAN	Mid-Late UaN	2nd part of the 3rd mill. BC	Body	Pot/jar		sandy buff Omani ware	acidified methanol	34.7	2		FAs, BrFAs, UFAs	C12-C24	C16, C18	C14, C15, C17	C16:1, C18:1, C22:1	N	N	N	N				N				degraded animal fats							Degraded animal fats
DH7.7.AE	Dahwa 7	25	S3:R1		Level 1	Local	OM		UAN		Mid UAN	Mid-Late UaN	2nd part of the 3rd mill. BC	Rim	Pot/jar		sandy buff Omani ware	acidified methanol	11.7	2.1		FAs, BrFAs, UFAs	C12-C24	C16, C18	C14, C15, C17	C16:1, C18:1, C22:1	N	N	N	N				N				degraded animal fats							Degraded animal fats
DH7.8.AE	Dahwa 7	29	S:42:R4	F2		Indus	MR-IN		UAN		Mid UAN	Mid-Late UaN	2nd part of the 3rd mill. BC	Rim	BSJ		Micaceous Red ware	acidified methanol	21.7	2.4		FAs, BrFAs, UFAs, Diacid	C12-C26	C16, C18	C14, C15, C17	C16:1, C18:1	C9	N	N	N				N				degraded animal fats							Degraded animal fats
SWY3.01.AE	Suwayh 3		1003.5			Local	SR-OM		UAN		Late UaN	Late UaN		Body	Pot/Jar		sandy red Omani ware	acidified methanol	171.6	1		FAs, BrFAs, UFAs, Diacid	C12-C24	C16, C18	C14, C15, C17	C16:1, C18:1, C22:1	C9	N	N	N				N				degraded animal fats							Degraded animal fats
SWY3.02.AE	Suwayh 3		1008.1			Local	SR-OM		UAN		Late UaN	Late UaN		Body	Pot/Jar		sandy red Omani ware	acidified methanol	29.4	2.5		FAs, BrFAs, UFAs, Diacid	C12-C20	C16, C18	C14, C15, C17	C16:1, C18:1	C9	N	N	N				N				degraded animal fats							Degraded animal fats
SWY3.03.AE	Suwayh 3		1008.2			Local	SR-OM		UAN		Late UaN	Late UaN		Body	Pot/Jar		sandy red Omani ware	acidified methanol	16.6	1.8		FAs, BrFAs, UFAs	C12-C24	C16, C18	C14, C15, C17	C16:1, C18:1	N	N	N	N				N				degraded animal fats							Degraded animal fats
SWY3.04.AE	Suwayh 3		1057.3			Local	SR/SG-OM		UAN		Late UaN	Late UaN		Body	Pot/Jar		sandy grey/red Omani Ware	acidified methanol	42.9	2.4		FAs, BrFAs, UFAs, Diacid	C12-C20	C16, C18	C14, C15, C17	C16:1, C18:1	C9	N	N	N				N				degraded animal fats							Degraded animal fats
SWY3.05.AE	Suwayh 3		2003.1			Mesopotamian	Mesopotamian		UAN		Late UaN	Late UaN		Body	Pot/Jar		Mesopotamian buff ware	acidified methanol	39.9	1.6		FAs, UFAs	C12-C20	C16, C18		C16:1, C18:1	N	N	N	N				N				not interpretable							Not interpretable
SWY3.06.AE	Suwayh 3		surface			Local	SR/SG-OM		UAN		Late UaN	Late UaN		Body	Pot/Jar		sandy red/grey Omani ware	acidified methanol	97.1	1.5		FAs, BrFAs, UFAs	C12-C24	C16, C18	C15, C17	C16:1, C18:1	N	Y	N	N				N				degraded animal fats							Surface find excluded from final interpretation
SWY3.07.AE	Suwayh 3		surface			Local	SG-OM		UAN		Late UaN	Late UaN		Body	Pot/Jar		sandy grey Omani ware	acidified methanol	43.5	2.4		FAs, BrFAs, UFAs	C12-C20	C16, C18	C14, C15, C17	C16:1, C18:1	N	N	N	N				N				degraded animal fats							Surface find excluded from final interpretation
SWY3.08.AE	Suwayh 3		surface			Local	SG-OM		UAN		Late UaN	Late UaN		Base	Pot/Jar		sandy grey Omani Ware	acidified methanol	123.9	2.4		FAs, BrFAs, UFAs, Diacid	C12-C18	C16, C18	C14, C15, C17	C16:1, C18:1	C9	Y	N	N				N				degraded animal fats							Surface find excluded from final interpretation
SWY3.09.AE	Suwayh 3		surface			Local	SR-OM		UAN		Late UaN	Late UaN		Base	Pot/Jar		sandy red Omani ware	acidified methanol	96.9	1.1		FAs, BrFAs, UFAs	C12-C26	C16, C18	C14, C15, C17	C16:1, C18:1	N	N	N	N				N				degraded animal fats							Surface find excluded from final interpretation
SWY3.010.AE	Suwayh 3		surface			Local	SR-OM		UAN		Late UaN	Late UaN		Rim	Pot/Jar		sandy red Omani Ware	acidified methanol	3.2	2.1		FAs							N									not interpretable							Not interpretable
SWY3.11.AE	Suwayh 3		surface			Local	SG-OM		UAN		Late UaN	Late UaN		Body	Pot/Jar		sandy grey Omani Ware; black external cross hatching painted bands	acidified methanol	53.7	2.1		FAs, BrFAs, UFAs, Diacid	C12-C20	C16, C18	C14, C15, C17	C16:1, C18:1	C9	N	N	N				N				degraded animal fats							Surface find excluded from final interpretation
SWY3.12.AE	Suwayh 3		surface			Local	SR-OM		UAN		Late UaN	Late UaN		Rim	Pot/Jar		sandy red Omani Ware	acidified methanol	49	2		FAs, BrFAs, UFAs, Diacid	C12-C20	C16, C18	C14, C15, C17	C16:1, C18:1; C22:1	C9, C11	N	N	N				N				degraded animal fats							Surface find excluded from final interpretation
SWY3.13.AE	Suwayh 3		surface			Local	SR/SG-OM		UAN		Late UaN	Late UaN		Rim	Pot/Jar		sandy red/grey Omani Ware	acidified methanol	43	0.4		FAs, BrFAs, UFAs, Diacid	C12-C24	C16, C18	C14, C15, C17	C16:1, C18:1; C22:1	C9	N	N	N				N				degraded animal fats							Surface find excluded from final interpretation
SWY3.14.AE	Suwayh 3		surface			Local	SR/SG-OM		UAN		Late UaN	Late UaN		Body	Pot/Jar		sandy buff/red Omani Ware	acidified methanol	127.6	2.3		FAs, BrFAs, UFAs, Diacid	C12-C24	C16, C18	C14, C15, C17	C16:1, C18:1; C22:1	C9	N	N	N				N				degraded animal fats							Surface find excluded from final interpretation
SWY3.15.AE	Suwayh 3		surface		Level 18/575	Local	SR-OM		UAN		Late UaN	Late UaN		Body	Pot/Jar		sandy red Omani ware	acidified methanol	159.4	4.2		FAs, BrFAs, UFAs, Diacid	C12-C24	C16, C14, C18	C14, C15, C17	C16:1, C18:1; C22:1	C9	N	N	N				N				degraded animal fats							Surface find excluded from final interpretation
SWY3.16.AE	Suwayh 3		surface			Regional	FR-OM		UAN		Late UaN	Late UaN		Body	Pot/Jar		fine red Umm an-Nar ware	acidified methanol	88.4	0.4		FAs, BrFAs, UFAs, Diacids	C12-C24	C16, C18	C14, C15, C17	C16:1, C18:1; C22:1	C9, C10, C11	N	N	N				N				degraded animal fats							Surface find excluded from final interpretation
SWY3.17.AE	Suwayh 3		surface			Local	SR-OM		UAN		Late UaN	Late UaN		Rim	Pot/Jar		sandy red Omani ware	acidified methanol	99.6	3.1		FAs, BrFAs, UFAs	C12-C22	C16, C14, C18	C14, C15, C17	C16:1, C18:1; C22:1	N	N	N	N				N				degraded animal fats							Surface find excluded from final interpretation
MKT20A-10716_05	Mukhtru		MKT-A-Fs0005	Trench 1	fill - 10 cm below surface	Local	SR-OM		UAN		UAN	UaN		Base	ND		Sandy Ware	acidified methanol	13.2	1.5		FAs, BrFAs, UFAs	C14-C18	C16, C18	C15, C17	C16:1, C18:1; C22:1	N	N	N	N				N				degraded animal fats							Degraded animal fats
MKT20A-10716_07	Mukhtru		MKT-A-Fs0005	Trench 1	fill - 10 cm below surface	Local	SR-OM		UAN		UAN	UaN		Body	Jar		Sandy Ware	acidified methanol	0.5	NA																		not interpretable							Not interpretable
MKT20A-10716_15	Mukhtru		MKT-A-Fs0005	Trench 1	fill - 10 cm below surface	Local	SR-OM		UAN		UAN	UaN		Body	ND		Sandy Ware	acidified methanol	0.8	NA																		not interpretable							Not interpretable
MKT20A-10716_16	Mukhtru		MKT-A-Fs0005	Trench 1	fill - 10 cm below surface	Local	SR-OM		UAN		UAN	UaN		Body	ND		Sandy Ware	acidified methanol	1	NA																		not interpretable							Not interpretable
MKT20A-10717_01	Mukhtru		MKT-A-Fs0004	Trench 1	fill - 10 cm below surface	Local	SR-OM		UAN		UAN	UaN		Rim	Jar		Sandy Ware, globular open mouth of local jars with Indus rim type	acidified methanol	4.6	2.9		FAs, UFAs	C14-C18			C18:1												not interpretable							Not interpretable
MKT20A-10717_16	Mukhtru		MKT-A-Fs0004	Trench 1	fill - 10 cm below surface	Local	SR-OM		UAN		UAN	UaN		Body	Jar		Sandy Ware	acidified methanol	1.2	NA																		not interpretable							Not interpretable
MKT20A-10717_25	Mukhtru		MKT-A-Fs0004	Trench 1	fill - 10 cm below surface	Local	SR-OM		UAN		UAN	UaN		Body	Jar		Sandy Ware	acidified methanol	5	2.6		FAs	C14-C18			C18:1												not interpretable							Not interpretable
MKT20A-10718_05	Mukhtru		MKT-A-Fs0006	Trench 1	fill - 20 cm below surface	Local	SR-OM		UAN		UAN	UaN		Body	Jar		Sandy Ware	acidified methanol	28	1.9		FAs, BrFAs, UFAs	C14-C20	C16, C18	C15, C17	C16:1, C18:1; C22:1	N	N	N	N				N				degraded animal fats	-22.5	-23.7	-27.4		-3.7	Dairy	Degraded animal fats (dairy)
MKT20A-10719_01	Mukhtru		MKT-A-Fs0012	Trench 2	surface	Local	SR-OM		UAN		UAN	UaN		Rim	Large jar		Sandy Ware, globular open mouth of local jars with Indus rim type	acidified methanol	27.1	2		FAs, BrFAs, UFAs	C14-C22	C16, C18	C15, C17	C16:1, C18:1; C22:1	N	N	N	N				N				degraded animal fats	-22.3	-23.7	-27.2		-3.6	Dairy	Surface find excluded from final interpretation
MKT20A-10719_02	Mukhtru		MKT-A-Fs0012	Trench 2	surface	Local	SR-OM		UAN		UAN	UaN		Body	Jar		Sandy Ware	acidified methanol	0.6	NA																		not interpretable							Not interpretable
MKT20A-10719_27	Mukhtru		MKT-A-Fs0012	Trench 2	surface	Local	SR-OM		UAN		UAN	UaN		Body	Jar		Sandy Ware	acidified methanol	66.6	1.2		FAs, BrFAs, UFAs, Diacids	C14-C22	C16, C18	C15, C17	C16:1, C18:1; C22:1	C9	N	N	N				N				degraded animal fats	-22.8	-23.7	-27.1		-3.4	Dairy	Surface find excluded from final interpretation
MKT20A-10719_28	Mukhtru		MKT-A-Fs0012	Trench 2	surface	Local	SR-OM		UAN		UAN	UaN		Body	Jar		Sandy Ware	acidified methanol	2	NA																		not interpretable							Not interpretable
MKT20A-10719_33	Mukhtru		MKT-A-Fs0012	Trench 2	surface	Local	SR-OM		UAN		UAN	UaN		Body	Jar		Sandy Ware	acidified methanol	2.2	NA																		not interpretable							Not interpretable
MKT20A-10719_34	Mukhtru		MKT-A-Fs0012	Trench 2	surface	Local	SR-OM		UAN		UAN	UaN		Body	Jar		Sandy Ware	acidified methanol	3.4	NA																		not interpretable							Not interpretable
MKT20A-10720_04	Mukhtru		MKT-A-Fs0010	Trench 2	fill - 15cm below surface	Local	SR-OM		UAN		UAN	UaN		Rim	Bowl		Sandy Ware	acidified methanol	24.6	2.9		FAs, BrFAs, UFAs	C14-C22	C16, C18	C15, C17	C16:1, C18:1; C22:1	N	N	N	N				N				degraded animal fats	-21.3	-23.2	-26.1		-3	Ruminant adipose	Degraded animal fats (ruminant adipose)
MKT20A-10720_11	Mukhtru		MKT-A-Fs0010	Trench 2	fill - 15cm below surface	Local	SR-OM		UAN		UAN	UaN		Base	ND		Sandy Ware	acidified methanol	3.4	NA																		not interpretable							Not interpretable
MKT20A-10720_12	Mukhtru		MKT-A-Fs0010	Trench 2	fill - 15cm below surface	Local	SR-OM		UAN		UAN	UaN		Base	ND		Sandy Ware	acidified methanol	1.5	NA																		not interpretable							Not interpretable
MKT20A-10720_19	Mukhtru		MKT-A-Fs0010	Trench 2	fill - 15cm below surface	Local	SR-OM		UAN		UAN	UaN		Body	Jar		Sandy Ware	acidified methanol	2.6	NA																		not interpretable							Not interpretable
MKT20A-10720_22	Mukhtru		MKT-A-Fs0010	Trench 2	fill - 15cm below surface	Local	SR-OM		UAN		UAN	UaN		Body	Jar		Sandy Ware	acidified methanol	3.3	NA																		not interpretable							Not interpretable
MKT20A-10720_24	Mukhtru		MKT-A-Fs0010	Trench 2	fill - 15cm below surface	Local	SR-OM		UAN		UAN	UaN		Body	Jar		Sandy Ware	acidified methanol	4.1	NA																		not interpretable							Not interpretable
MKT20A-10720_29	Mukhtru		MKT-A-Fs0010	Trench 2	fill - 15cm below surface	Local	SR-OM		UAN		UAN	UaN		Body	Jar		Sandy Ware	acidified methanol	14.5	2.4		FAs, BrFAs, UFAs	C14-C18	C16, C18	C15, C17	C16:1, C18:1; C22:1	N	N	N	N				N				degraded animal fats		-23.6	-27.1		-3.5	Dairy	Degraded animal fats (dairy)
